# Supplementary material for: RNA-mediated double-strand break repair by end-joining mechanisms
Source: Nat Commun. 2024 Sep 11;15:7935. doi: 10.1038/s41467-024-51457-9 (PMC11390984; doi:10.1038/s41467-024-51457-9)
Supplement: Supplementary file 4 — Supplementary Data 1 [file 41467_2024_51457_MOESM4_ESM.xlsx]

## Sheet: Supplementary Data 1
Name	Sequence shown in 5′ to 3′ direction	Description
YJo 11	ACACTCTTTCCCTACACGACGCTCTTCCGATCTNNAGTCTTCAAGTGGGAGCGCGTGA*T	Forward primers for the 1st PCR of the NGS library prep
YJo 12	ACACTCTTTCCCTACACGACGCTCTTCCGATCTNNCATGTTCAAGTGGGAGCGCGTGA*T
YJo 13	ACACTCTTTCCCTACACGACGCTCTTCCGATCTNNGCTATTCAAGTGGGAGCGCGTGA*T
YJo 14	ACACTCTTTCCCTACACGACGCTCTTCCGATCTNNTAGCTTCAAGTGGGAGCGCGTGA*T
YJo 31	ACACTCTTTCCCTACACGACGCTCTTCCGATCT NNAGTC CTTCAAGGTGCGCATGGAG*G
YJo 32	ACACTCTTTCCCTACACGACGCTCTTCCGATCT NNCATG CTTCAAGGTGCGCATGGAG*G
YJo 33	ACACTCTTTCCCTACACGACGCTCTTCCGATCT NNGCTA CTTCAAGGTGCGCATGGAG*G
YJo 34	ACACTCTTTCCCTACACGACGCTCTTCCGATCT NNTAGC CTTCAAGGTGCGCATGGAG*G
YJo 35	ACACTCTTTCCCTACACGACGCTCTTCCGATCT NNGTAC CTTCAAGGTGCGCATGGAG*G
YJo 36	ACACTCTTTCCCTACACGACGCTCTTCCGATCT NNCTGA CTTCAAGGTGCGCATGGAG*G
YJo 15	GTGACTGGAGTTCAGACGTGTGCTCTTCCGATCTNNAGGCGGAAGTTCACGCCGATGAA*C	Reverse primers for the 1st PCR of the NGS library prep
YJo 16	GTGACTGGAGTTCAGACGTGTGCTCTTCCGATCTNNTACTGGAAGTTCACGCCGATGAA*C
YJo 17	GTGACTGGAGTTCAGACGTGTGCTCTTCCGATCTNNAGCGGGAAGTTCACGCCGATGAA*C
YJo 18	GTGACTGGAGTTCAGACGTGTGCTCTTCCGATCTNNTGAGGGAAGTTCACGCCGATGAA*C
YJo 19	GTGACTGGAGTTCAGACGTGTGCTCTTCCGATCTNNGCAGGGAAGTTCACGCCGATGAA*C
YJo 20	GTGACTGGAGTTCAGACGTGTGCTCTTCCGATCTNNGAGCGGAAGTTCACGCCGATGAA*C
YJo 21	GTGACTGGAGTTCAGACGTGTGCTCTTCCGATCTNNATCTGGAAGTTCACGCCGATGAA*C
YJo 22	GTGACTGGAGTTCAGACGTGTGCTCTTCCGATCTNNCTCGGGAAGTTCACGCCGATGAA*C
YJo 23	GTGACTGGAGTTCAGACGTGTGCTCTTCCGATCTNNGTGTGGAAGTTCACGCCGATGAA*C
YJo 24	GTGACTGGAGTTCAGACGTGTGCTCTTCCGATCTNNAGATGGAAGTTCACGCCGATGAA*C
YJo 25	GTGACTGGAGTTCAGACGTGTGCTCTTCCGATCTNNCGCAGGAAGTTCACGCCGATGAA*C
YJo 26	GTGACTGGAGTTCAGACGTGTGCTCTTCCGATCTNNTGTCGGAAGTTCACGCCGATGAA*C
YJo 41	GTGACTGGAGTTCAGACGTGTGCTCTTCCGATCT NNAGGC ATCACGCGCTCCCACTTGA*A
YJo 42	GTGACTGGAGTTCAGACGTGTGCTCTTCCGATCT NNTACT ATCACGCGCTCCCACTTGA*A
YJo 43	GTGACTGGAGTTCAGACGTGTGCTCTTCCGATCT NNAGCG ATCACGCGCTCCCACTTGA*A
YJo 44	GTGACTGGAGTTCAGACGTGTGCTCTTCCGATCT NNTGAG ATCACGCGCTCCCACTTGA*A
YJo 45	GTGACTGGAGTTCAGACGTGTGCTCTTCCGATCT NNGCAG ATCACGCGCTCCCACTTGA*A
YJo 46	GTGACTGGAGTTCAGACGTGTGCTCTTCCGATCT NNGAGC ATCACGCGCTCCCACTTGA*A
D501	AATGATACGGCGACCACCGAGATCTACACTATAGCCTACACTCTTTCCCTACACGAC	Forward primers for the 2nd PCR of the NGS library prep
D502	AATGATACGGCGACCACCGAGATCTACACATAGAGGCACACTCTTTCCCTACACGAC
D503	AATGATACGGCGACCACCGAGATCTACACCCTATCCTACACTCTTTCCCTACACGAC
D504	AATGATACGGCGACCACCGAGATCTACACGGCTCTGAACACTCTTTCCCTACACGAC
D505	AATGATACGGCGACCACCGAGATCTACACAGGCGAAGACACTCTTTCCCTACACGAC
D506	AATGATACGGCGACCACCGAGATCTACACTAATCTTAACACTCTTTCCCTACACGAC
D507	AATGATACGGCGACCACCGAGATCTACACCAGGACGTACACTCTTTCCCTACACGAC
D508	AATGATACGGCGACCACCGAGATCTACACGTACTGACACACTCTTTCCCTACACGAC
D701	CAAGCAGAAGACGGCATACGAGATCGAGTAATGTGACTGGAGTTCAGACGTGT	Reverse primers for the 2nd PCR of the NGS library prep
D702	CAAGCAGAAGACGGCATACGAGATTCTCCGGAGTGACTGGAGTTCAGACGTGT
D704	CAAGCAGAAGACGGCATACGAGATGGAATCTCGTGACTGGAGTTCAGACGTGT
D705	CAAGCAGAAGACGGCATACGAGATTTCTGAATGTGACTGGAGTTCAGACGTGT
D706	CAAGCAGAAGACGGCATACGAGATACGAATTCGTGACTGGAGTTCAGACGTGT
D707	CAAGCAGAAGACGGCATACGAGATAGCTTCAGGTGACTGGAGTTCAGACGTGT
D708	CAAGCAGAAGACGGCATACGAGATGCGCATTAGTGACTGGAGTTCAGACGTGT
D710	CAAGCAGAAGACGGCATACGAGATTTCGCGGAGTGACTGGAGTTCAGACGTGT
D712	CAAGCAGAAGACGGCATACGAGATCTATCGCTGTGACTGGAGTTCAGACGTGT
DsRed.pCis.F3	CTTCGCCTGGGACATCCTGT	PCR primer amplifying part of the DsRed gene
DsRed.pCis.F8	AGCTGAAGGTGACCAAGGGC	PCR primer amplifying part of the DsRed gene
DsRed.pCis.R3	TCCTTCAGCTTCAGGGCCTT	PCR primer amplifying part of the DsRed gene
55bpDel.AI.F	TCAGGTCGACTCTAGTTATCCACAGCTGCAGGACG	Primers for deleting the branch site through in-fusion
55bpDel.AI.R	CTAGAGTCGACCTGAGAAAA
YJo 1	AATGATACGGCGACCACCGAGATCTACACTATAGCCTACACTCTTTCCCTACACGACGCTCTTCCGATCT TGATGAACTTCGAGGACGG*C	Forward primers for the 2nd PCR of the NGS library prep (antisense system)
YJo 9	AATGATACGGCGACCACCGAGATCTACACAGGCGAAGACACTCTTTCCCTACACGACGCTCTTCCGATCT TGATGAACTTCGAGGACGG*C
YJo 10	AATGATACGGCGACCACCGAGATCTACACTAATCTTAACACTCTTTCCCTACACGACGCTCTTCCGATCT TGATGAACTTCGAGGACGG*C
YJo 4	CAAGCAGAAGACGGCATACGAGATCGAGTAATGTGACTGGAGTTCAGACGTGTGCTCTTCCGATCT GGAAGTTCACGCCGATGAA*C	Reverse primers for the 2nd PCR of the NGS library prep (antisense system)
YJo 5	CAAGCAGAAGACGGCATACGAGATTCTCCGGAGTGACTGGAGTTCAGACGTGTGCTCTTCCGATCT GGAAGTTCACGCCGATGAA*C
YJo 6	CAAGCAGAAGACGGCATACGAGATAATGAGCGGTGACTGGAGTTCAGACGTGTGCTCTTCCGATCT GGAAGTTCACGCCGATGAA*C
YJo 8	CAAGCAGAAGACGGCATACGAGATGGAATCTCGTGACTGGAGTTCAGACGTGTGCTCTTCCGATCT GGAAGTTCACGCCGATGAA*C
YJo 11	CAAGCAGAAGACGGCATACGAGATTTCTGAATGTGACTGGAGTTCAGACGTGTGCTCTTCCGATCT GGAAGTTCACGCCGATGAA*C
RNASEH2A.F	CGAGACCCGCTCCTGCAGTATT	RNASEH2A sequencing primer
RNASEH2A.R	CGCTCTCCAATAGGGTCTTTGA	RNASEH2A sequencing primer
Cy5.3PS.rG	/Cy5/G*G*A*TCCGGTAGTrGTTAGGCCTG*A*A*C	Used for testing RNase H2 activity
Cy5.3PS	/Cy5/G*G*A*TCCGGTAGTGTTAGGCCTG*A*A*C
DNA.comp.3PS	G*T*T*CAGGCCTAACACTACCGGA*T*C*C
YLU001	ACACTCTTTCCCTACACGACGCTCTTCCGATCTNNAACGGCCTCTTTAAAAGCTTGACC	Forward primers for the 1st PCR of the NGS library prep (yeast)
YLU002	ACACTCTTTCCCTACACGACGCTCTTCCGATCTNNAACTGCCTCTTTAAAAGCTTGACC
YLU003	ACACTCTTTCCCTACACGACGCTCTTCCGATCTNNTTCAGCCTCTTTAAAAGCTTGACC
YLU004	ACACTCTTTCCCTACACGACGCTCTTCCGATCTNNAAGTGCCTCTTTAAAAGCTTGACC
YLU005	ACACTCTTTCCCTACACGACGCTCTTCCGATCTNNACGTGCCTCTTTAAAAGCTTGACC
YLU006	ACACTCTTTCCCTACACGACGCTCTTCCGATCTNNTTGCGCCTCTTTAAAAGCTTGACC
YLU007	ACACTCTTTCCCTACACGACGCTCTTCCGATCTNNATCGGCCTCTTTAAAAGCTTGACC
YLU008	ACACTCTTTCCCTACACGACGCTCTTCCGATCTNNATGCGCCTCTTTAAAAGCTTGACC
YLU009	ACACTCTTTCCCTACACGACGCTCTTCCGATCTNNTACGGCCTCTTTAAAAGCTTGACC
YLU010	ACACTCTTTCCCTACACGACGCTCTTCCGATCTNNACGCGCCTCTTTAAAAGCTTGACC
YLU011	ACACTCTTTCCCTACACGACGCTCTTCCGATCTNNACACGCCTCTTTAAAAGCTTGACC
YLU012	ACACTCTTTCCCTACACGACGCTCTTCCGATCTNNTCGAGCCTCTTTAAAAGCTTGACC
YLU013	ACACTCTTTCCCTACACGACGCTCTTCCGATCTNNAGCAGCCTCTTTAAAAGCTTGACC
YLU014	ACACTCTTTCCCTACACGACGCTCTTCCGATCTNNTTACGCCTCTTTAAAAGCTTGACC
YLU015	ACACTCTTTCCCTACACGACGCTCTTCCGATCTNNTCGTGCCTCTTTAAAAGCTTGACC
YLU032	ACACTCTTTCCCTACACGACGCTCTTCCGATCTNNTCATGCCTCTTTAAAAGCTTGACC
YLU033	ACACTCTTTCCCTACACGACGCTCTTCCGATCTNNTAGTGCCTCTTTAAAAGCTTGACC
YLU016	GTGACTGGAGTTCAGACGTGTGCTCTTCCGATCTNNAAGCCAGTAGCAGAACAGGCCACA	Reverse primers for the 1st PCR of the NGS library prep (yeast)
YLU017	GTGACTGGAGTTCAGACGTGTGCTCTTCCGATCTNNAATCCAGTAGCAGAACAGGCCACA
YLU018	GTGACTGGAGTTCAGACGTGTGCTCTTCCGATCTNNTTGACAGTAGCAGAACAGGCCACA
YLU019	GTGACTGGAGTTCAGACGTGTGCTCTTCCGATCTNNAATGCAGTAGCAGAACAGGCCACA
YLU020	GTGACTGGAGTTCAGACGTGTGCTCTTCCGATCTNNAGTCCAGTAGCAGAACAGGCCACA
YLU021	GTGACTGGAGTTCAGACGTGTGCTCTTCCGATCTNNTTCGCAGTAGCAGAACAGGCCACA
YLU022	GTGACTGGAGTTCAGACGTGTGCTCTTCCGATCTNNACTGCAGTAGCAGAACAGGCCACA
YLU023	GTGACTGGAGTTCAGACGTGTGCTCTTCCGATCTNNAGCTCAGTAGCAGAACAGGCCACA
YLU024	GTGACTGGAGTTCAGACGTGTGCTCTTCCGATCTNNTAGCCAGTAGCAGAACAGGCCACA
YLU025	GTGACTGGAGTTCAGACGTGTGCTCTTCCGATCTNNAGCGCAGTAGCAGAACAGGCCACA
YLU026	GTGACTGGAGTTCAGACGTGTGCTCTTCCGATCTNNAGAGCAGTAGCAGAACAGGCCACA
YLU027	GTGACTGGAGTTCAGACGTGTGCTCTTCCGATCTNNTGCACAGTAGCAGAACAGGCCACA
YLU028	GTGACTGGAGTTCAGACGTGTGCTCTTCCGATCTNNACGACAGTAGCAGAACAGGCCACA
YLU029	GTGACTGGAGTTCAGACGTGTGCTCTTCCGATCTNNTTAGCAGTAGCAGAACAGGCCACA
YLU035	GTGACTGGAGTTCAGACGTGTGCTCTTCCGATCTNNTCACCAGTAGCAGAACAGGCCACA
YLU036	GTGACTGGAGTTCAGACGTGTGCTCTTCCGATCTNNTAGACAGTAGCAGAACAGGCCACA
HIS3.207F	GATCTCTTTAAAGGGTGGTC	PCR primer amplifying part of the his3 gene (yeast)
