# Supplementary material for: RNA-mediated double-strand break repair by end-joining mechanisms
Source: Nat Commun. 2024 Sep 11;15:7935. doi: 10.1038/s41467-024-51457-9 (PMC11390984; doi:10.1038/s41467-024-51457-9)
Supplement: Supplementary file 5 — Supplementary Data 2 [file 41467_2024_51457_MOESM5_ESM.xlsx]

## Sheet: Supplementary Data 2
Name	Sequence	Description
sgRNA A	mU*mA*mU*rUrArArCrArUrArCrCrUrGrCrArGrGrGrGrUrUrUrUrArGrArGrCrUrArGrArArArUrArGrCrArArGrUrUrArArArArUrArArGrGrCrUrArGrUrCrCrGrUrUrArUrCrArArCrUrUrGrArArArArArGrUrGrGrCrArCrCrGrArGrUrCrGrGrUrGrCmU*mU*mU*rU	Synthesized sgRNA targeting the sense plasmids
sgRNA B	mA*mG*mA*rUrGrArArGrCrArGrCrCrGrUrCrCrUrGrGrUrUrUrUrArGrArGrCrUrArGrArArArUrArGrCrArArGrUrUrArArArArUrArArGrGrCrUrArGrUrCrCrGrUrUrArUrCrArArCrUrUrGrArArArArArGrUrGrGrCrArCrCrGrArGrUrCrGrGrUrGrCmU*mU*mU*rU	Synthesized sgRNA targeting the sense plasmids
sgRNA C	mU*mA*mU*rUrArArCrArUrArCrCrUrGrCrArGrGrArGrUrUrUrUrArGrArGrCrUrArGrArArArUrArGrCrArArGrUrUrArArArArUrArArGrGrCrUrArGrUrCrCrGrUrUrArUrCrArArCrUrUrGrArArArArArGrUrGrGrCrArCrCrGrArGrUrCrGrGrUrGrCmU*mU*mU*rU	Synthesized sgRNA targeting the antisense plasmids
sgRNA C’	mA*mG*mU*rCrCrArUrArUrUrArCrUrGrCrArGrGrArGrUrUrUrUrArGrArGrCrUrArGrArArArUrArGrCrArArGrUrUrArArArArUrArArGrGrCrUrArGrUrCrCrGrUrUrArUrCrArArCrUrUrGrArArArArArGrUrGrGrCrArCrCrGrArGrUrCrGrGrUrGrCmU*mU*mU*rU	Synthesized sgRNA targeting the 5′-SplicingD plasmid
sgRNA D	mG*mA*mC*rCrCrArGrGrArCrUrCrCrUrCrCrCrUrGrGrUrUrUrUrArGrArGrCrUrArGrArArArUrArGrCrArArGrUrUrArArArArUrArArGrGrCrUrArGrUrCrCrGrUrUrArUrCrArArCrUrUrGrArArArArArGrUrGrGrCrArCrCrGrArGrUrCrGrGrUrGrCmU*mU*mU*rU	Synthesized sgRNA targeting the antisense plasmids
(Yeast) sgRNA C	mA*mU*mU*rArArCrArUrArCrCrCrArArGrCrArUrUrCrGrUrUrUrUrArGrArGrCrUrArGrArArArUrArGrCrArArGrUrUrArArArArUrArArGrGrCrUrArGrUrCrCrGrUrUrArUrCrArArCrUrUrGrArArArArArGrUrGrGrCrArCrCrGrArGrUrCrGrGrUrGrCmU*mU*mU*rU	sgRNAs targeting the Antisense and BranchΔ PCR fragments of yeast
(Yeast) sgRNA D	mA*mU*mG*rArUrArCrArUrGrCrUrCrUrGrGrCrUrGrUrGrUrUrUrUrArGrArGrCrUrArGrArArArUrArGrCrArArGrUrUrArArArArUrArArGrGrCrUrArGrUrCrCrGrUrUrArUrCrArArCrUrUrGrArArArArArGrUrGrGrCrArCrCrGrArGrUrCrGrGrUrGrCmU*mU*mU*rU
