# Supplementary material for: RNA-mediated double-strand break repair by end-joining mechanisms
Source: Nat Commun. 2024 Sep 11;15:7935. doi: 10.1038/s41467-024-51457-9 (PMC11390984; doi:10.1038/s41467-024-51457-9)
Supplement: Supplementary file 6 — Supplementary Data 3 [file 41467_2024_51457_MOESM6_ESM.xlsx]

## Sheet: Supplementary Data 3
DSB	Sequencing Strand	DSB repair	P-value	Conclusion
2-DSBs	Reverse	NHEJ	0.029	* KO
2-DSBs	Forward	NHEJ	0.029	* KO
2-DSBs	Forward	Flipped intron	0.029	* WT
1-DSB, sgRNA A	Forward	NHEJ	0.057	NS
1-DSB, sgRNA B	Reverse	NHEJ	0.686	NS
1-DSB, sgRNA A	Forward	EE4	0.029	* KO
1-DSB, sgRNA A	Forward	EE5	0.686	NS
1-DSB, sgRNA A	Forward	EE6	0.114	NS
1-DSB, sgRNA A	Forward	EE7	0.486	NS
1-DSB, sgRNA A	Forward	EE8	0.486	NS
1-DSB, sgRNA A	Forward	EE10	0.886	NS
1-DSB, sgRNA A	Forward	EE11	0.2	NS
1-DSB, sgRNA A	Forward	EE12	0.886	NS
1-DSB, sgRNA A	Forward	EI1	0.686	NS
1-DSB, sgRNA A	Forward	EI3	0.686	NS
1-DSB, sgRNA A	Forward	EI4	0.486	NS
1-DSB, sgRNA A	Forward	EI5	0.486	NS
1-DSB, sgRNA A	Forward	EI6	1	NS
1-DSB, sgRNA A	Forward	EI7	0.686	NS
1-DSB, sgRNA A	Forward	EI8	0.2	NS
1-DSB, sgRNA A	Forward	EI9	0.886	NS
1-DSB, sgRNA A	Forward	EI10	0.886	NS
1-DSB, sgRNA A	Forward	EI11	0.486	NS
1-DSB, sgRNA A	Forward	EI12	0.486	NS
1-DSB, sgRNA A	Forward	EI13	0.029	* KO
1-DSB, sgRNA A	Forward	EI14	0.343	NS
1-DSB, sgRNA A	Forward	EI15	0.686	NS
1-DSB, sgRNA A	Forward	EI16	0.114	NS
1-DSB, sgRNA A	Forward	EI17	0.029	* WT
1-DSB, sgRNA A	Forward	EI18	0.686	NS
1-DSB, sgRNA A	Forward	EI19	0.2	NS
1-DSB, sgRNA A	Forward	EI20	0.486	NS
1-DSB, sgRNA A	Forward	EI21	0.486	NS
1-DSB, sgRNA A	Forward	EI22	0.114	NS
1-DSB, sgRNA A	Forward	EI23	0.343	NS
1-DSB, sgRNA A	Forward	EI24	0.057	NS
1-DSB, sgRNA A	Forward	EI25	0.686	NS
1-DSB, sgRNA A	Forward	EI26	0.886	NS
1-DSB, sgRNA B	Reverse	EE2R	0.686	NS
1-DSB, sgRNA B	Reverse	EE3R	1	NS
1-DSB, sgRNA B	Reverse	EE4R	0.2	NS
1-DSB, sgRNA B	Reverse	EE5R	0.886	NS
1-DSB, sgRNA B	Reverse	EE6R	0.114	NS
1-DSB, sgRNA B	Reverse	EE7R	0.2	NS
1-DSB, sgRNA B	Reverse	EE8R	0.886	NS
1-DSB, sgRNA B	Reverse	EE9R	0.029	* KO
1-DSB, sgRNA B	Reverse	EE10R	0.886	NS
1-DSB, sgRNA B	Reverse	EE11R	0.686	NS
1-DSB, sgRNA B	Reverse	EE12R	0.343	NS
1-DSB, sgRNA B	Reverse	EE13R	0.2	NS
1-DSB, sgRNA B	Reverse	EI27R	0.114	NS
1-DSB, sgRNA B	Reverse	EI29R	1	NS
1-DSB, sgRNA B	Reverse	EI31R	0.686	NS
1-DSB, sgRNA B	Reverse	EI32R	0.343	NS
1-DSB, sgRNA B	Reverse	EI33R	0.886	NS
1-DSB, sgRNA B	Reverse	EI34R	0.114	NS
1-DSB, sgRNA B	Reverse	EI35R	0.029	* KO
1-DSB, sgRNA B	Reverse	EI36R	0.343	NS
1-DSB, sgRNA B	Reverse	EI37R	0.486	NS
1-DSB, sgRNA B	Reverse	EI38R	0.057	NS
2-DSBs	Forward	EE1	0.029	* KO
2-DSBs	Forward	EE2	0.114	NS
2-DSBs	Forward	EE3	0.114	NS
2-DSBs	Forward	EE4	0.029	* KO
2-DSBs	Forward	EE5	0.029	* KO
2-DSBs	Forward	EE6	0.886	NS
2-DSBs	Forward	EE7	0.029	* KO
2-DSBs	Forward	EE8	0.2	NS
2-DSBs	Forward	EE9	1	NS
2-DSBs	Forward	EE10	0.2	NS
2-DSBs	Forward	EE11	0.029	* KO
2-DSBs	Forward	EE12	0.057	NS
2-DSBs	Reverse	EE1R	0.029	* KO
2-DSBs	Reverse	EE2R	0.114	NS
2-DSBs	Reverse	EE3R	0.114	NS
2-DSBs	Reverse	EE4R	0.029	* KO
2-DSBs	Reverse	EE5R	0.029	* KO
2-DSBs	Reverse	EE6R	0.686	NS
2-DSBs	Reverse	EE7R	0.029	* KO
2-DSBs	Reverse	EE8R	0.2	NS
2-DSBs	Reverse	EE9R	1	NS
2-DSBs	Reverse	EE10R	0.2	NS
2-DSBs	Reverse	EE11R	0.029	* KO
2-DSBs	Reverse	EE12R	0.057	NS
