# Supplementary material for: RNA-mediated double-strand break repair by end-joining mechanisms
Source: Nat Commun. 2024 Sep 11;15:7935. doi: 10.1038/s41467-024-51457-9 (PMC11390984; doi:10.1038/s41467-024-51457-9)
Supplement: Supplementary file 7 — Supplementary Data 4 [file 41467_2024_51457_MOESM7_ESM.xlsx]

## Sheet: Supplementary Data 4
DSB	Sequencing strand	DSB repair	P-value	Conclusion
2 DSBs	Forward	MMEJ	0.057	NS
2 DSBs	Forward	NHEJ	0.2	NS
2 DSBs	Forward	flipped_intron	0.686	NS
2 DSBs	Forward	with_intron	0.029	* OX
2 DSBs	Forward	without_intron	0.2	NS
2 DSBs	Reverse	MMEJ	0.057	NS
2 DSBs	Reverse	NHEJ	0.2	NS
2 DSBs	Reverse	flipped_intron	0.686	NS
2 DSBs	Reverse	with_intron	0.029	* OX
2 DSBs	Reverse	without_intron	0.2	NS
2 DSBs	Forward	EE1	0.2	NS
2 DSBs	Forward	EE2	0.2	NS
2 DSBs	Forward	EE3	0.029	* CT
2 DSBs	Forward	EE4	0.057	NS
2 DSBs	Forward	EE5	0.029	* CT
2 DSBs	Forward	EE6	0.486	NS
2 DSBs	Forward	EE7	0.686	NS
2 DSBs	Forward	EE8	0.486	NS
2 DSBs	Forward	EE9	0.486	NS
2 DSBs	Forward	EE10	0.486	NS
2 DSBs	Forward	EE11	0.029	* CT
2 DSBs	Forward	EE12	0.114	NS
2 DSBs	Reverse	EE1R	0.2	NS
2 DSBs	Reverse	EE2R	0.2	NS
2 DSBs	Reverse	EE3R	0.029	* CT
2 DSBs	Reverse	EE4R	0.057	NS
2 DSBs	Reverse	EE5R	0.029	* CT
2 DSBs	Reverse	EE6R	0.486	NS
2 DSBs	Reverse	EE7R	0.343	NS
2 DSBs	Reverse	EE8R	0.486	NS
2 DSBs	Reverse	EE9R	0.486	NS
2 DSBs	Reverse	EE10R	0.343	NS
2 DSBs	Reverse	EE11R	0.029	* CT
2 DSBs	Reverse	EE12R	0.343	NS
