# Supplementary material for: RNA-mediated double-strand break repair by end-joining mechanisms
Source: Nat Commun. 2024 Sep 11;15:7935. doi: 10.1038/s41467-024-51457-9 (PMC11390984; doi:10.1038/s41467-024-51457-9)
Supplement: Supplementary file 8 — Supplementary Data 5 [file 41467_2024_51457_MOESM8_ESM.xlsx]

## Sheet: Supplementary Data 5
Strain	Relevant genotype	Source
CM510	hoΔ hmlΔ::ADE1 mataΔ::hisG hmrΔ::ADE1 ade1 leu2::PTEFmhis3::(AI::HOcs)-ADE3 lys5 trp1::hisG ura3-52 ade3::GAL::HO (his3::HOcs)::TRP1 YCLWTy2-1Δ 2-micron plasmid	Meers et al., 2020
CM680	CM510 HO::CORE	this study
CM690	CM608 CORE::Cas9 (Gal-Cas9)	this study
CM692	CM690 CORE inserted downstream of Gal1	this study
CM703	CM692 empty sgRNA replace CORE from pML104	this study
CM708	CM703 CORE inserted into His3 204nt from ATG	this study
CM712	CM708 PAM inserted nt215 from ATG AT to CC inside intron	this study
CM714, 715	CM712 CORE inserted in sgRNA for replacing	this study
CM784, 786	CM714, 715 His3 sgRNA D inserted (ATGATACATGCTCTGGCTGT)	this study
CM820	CM786 sgRNA containing CORE inserted in trp1, 294bp from ATG	this study
CM859, 860	CM820 trp1::sgRNA C targeting His3 intron. Exon junction (ATTAACATACCCAAGCATTC)	this study
CM993, 995	CM859 CORE inserted inside of intron to remove branch site (630bp from His3 stop)	this study
CM1033, 1035	CM993, 995 Branch site deleted in AI (TCCCCCGGGTACCGAGCTCGAATTTTTACTAAC)	this study
YL001, 002	CM1033, 1035 rnh201::kanMX4	this study
YL003, 004	YL001, 002 rnh1::hygMX4	this study
YL029, 031	CM859, 860 rnh1::hygMX4	this study
YL035, 036	YL029, 031 rnh201::kanMX4	this study
CM876, YL016	CM859, 860 spt3::klURA3	this study
YL027, 028	CM1033, 1035 spt3::klURA3	this study
YL037, 038	YL035, 036 spt3::klURA3	this study
YL033, 034	YL003, 004 spt3::klURA3	this study
YL085, 086	CM859, 860 ku70::kanMX4	this study
YL087, 088	CM1033, 1035 ku70::kanMX4	this study
