# Supplementary material for: RNA-mediated double-strand break repair by end-joining mechanisms
Source: Nat Commun. 2024 Sep 11;15:7935. doi: 10.1038/s41467-024-51457-9 (PMC11390984; doi:10.1038/s41467-024-51457-9)
Supplement: Supplementary file 9 — Supplementary Data 6 [file 41467_2024_51457_MOESM9_ESM.xlsx]

## Sheet: Supplementary Data 6
Cell type	Construct, DSB	Category	Mean	SD	P-value	Conclusion
Wild type	Sense, No-DSB control for sgRNA A	MMEJ-like deletion (exon-exon)	0.0002
Wild type	Sense, No-DSB control for sgRNA A	MMEJ-like deletion (exon-intron)	6e-05
Wild type	Sense, No-DSB control for sgRNA A	MMEJ-like deletion (exon-branch)	5e-05
Wild type	Sense, No-DSB control for sgRNA A	In/dels shifted ≤ 3 nt from the DSB site	6e-05
Wild type	Sense, No-DSB control for sgRNA A	Unclassified in No-DSB control	0.01084
Wild type	BranchΔ, No-DSB control for sgRNA A	MMEJ-like deletion (exon-exon)	0.00014
Wild type	BranchΔ, No-DSB control for sgRNA A	MMEJ-like deletion (exon-intron)	2e-05
Wild type	BranchΔ, No-DSB control for sgRNA A	In/dels shifted ≤ 3 nt from the DSB site	2e-05
Wild type	BranchΔ, No-DSB control for sgRNA A	Unclassified in No-DSB control	0.00771
Wild type	pCMVΔ, No-DSB control for sgRNA A	MMEJ-like deletion (exon-exon)	0.00014
Wild type	pCMVΔ, No-DSB control for sgRNA A	MMEJ-like deletion (exon-intron)	8e-05
Wild type	pCMVΔ, No-DSB control for sgRNA A	MMEJ-like deletion (exon-branch)	6e-05
Wild type	pCMVΔ, No-DSB control for sgRNA A	In/dels shifted ≤ 3 nt from the DSB site	1e-05
Wild type	pCMVΔ, No-DSB control for sgRNA A	Unclassified in No-DSB control	0.00908
Wild type	Sense, No-DSB control for sgRNA B	MMEJ-like deletion (exon-exon)	0.0003
Wild type	Sense, No-DSB control for sgRNA B	MMEJ-like deletion (exon-intron)	4e-05
Wild type	Sense, No-DSB control for sgRNA B	MMEJ-like deletion (exon-branch)	0
Wild type	Sense, No-DSB control for sgRNA B	In/dels shifted ≤ 3 nt from the DSB site	1e-05
Wild type	Sense, No-DSB control for sgRNA B	Unclassified in No-DSB control	0.00633
Wild type	BranchΔ, No-DSB control for sgRNA B	MMEJ-like deletion (exon-exon)	0.00023
Wild type	BranchΔ, No-DSB control for sgRNA B	MMEJ-like deletion (exon-intron)	0
Wild type	BranchΔ, No-DSB control for sgRNA B	In/dels shifted ≤ 3 nt from the DSB site	1e-05
Wild type	BranchΔ, No-DSB control for sgRNA B	Unclassified in No-DSB control	0.00493
Wild type	pCMVΔ, No-DSB control for sgRNA B	MMEJ-like deletion (exon-exon)	0.00024
Wild type	pCMVΔ, No-DSB control for sgRNA B	MMEJ-like deletion (exon-intron)	1e-05
Wild type	pCMVΔ, No-DSB control for sgRNA B	MMEJ-like deletion (exon-branch)	0
Wild type	pCMVΔ, No-DSB control for sgRNA B	In/dels shifted ≤ 3 nt from the DSB site	1e-05
Wild type	pCMVΔ, No-DSB control for sgRNA B	Unclassified in No-DSB control	0.0077
RNase H2A KO	Sense, No-DSB control for sgRNA A	MMEJ-like deletion (exon-exon)	0.00027
RNase H2A KO	Sense, No-DSB control for sgRNA A	MMEJ-like deletion (exon-intron)	5e-05
RNase H2A KO	Sense, No-DSB control for sgRNA A	MMEJ-like deletion (exon-branch)	4e-05
RNase H2A KO	Sense, No-DSB control for sgRNA A	In/dels shifted ≤ 3 nt from the DSB site	7e-05
RNase H2A KO	Sense, No-DSB control for sgRNA A	Unclassified in No-DSB control	0.00963
RNase H2A KO	BranchΔ, No-DSB control for sgRNA A	MMEJ-like deletion (exon-exon)	0.00015
RNase H2A KO	BranchΔ, No-DSB control for sgRNA A	MMEJ-like deletion (exon-intron)	2e-05
RNase H2A KO	BranchΔ, No-DSB control for sgRNA A	In/dels shifted ≤ 3 nt from the DSB site	4e-05
RNase H2A KO	BranchΔ, No-DSB control for sgRNA A	Unclassified in No-DSB control	0.00772
RNase H2A KO	pCMVΔ, No-DSB control for sgRNA A	MMEJ-like deletion (exon-exon)	0.00083
RNase H2A KO	pCMVΔ, No-DSB control for sgRNA A	MMEJ-like deletion (exon-intron)	8e-05
RNase H2A KO	pCMVΔ, No-DSB control for sgRNA A	MMEJ-like deletion (exon-branch)	4e-05
RNase H2A KO	pCMVΔ, No-DSB control for sgRNA A	In/dels shifted ≤ 3 nt from the DSB site	0.0014
RNase H2A KO	pCMVΔ, No-DSB control for sgRNA A	Unclassified in No-DSB control	0.00865
RNase H2A KO	Sense, No-DSB control for sgRNA B	MMEJ-like deletion (exon-exon)	0.00041
RNase H2A KO	Sense, No-DSB control for sgRNA B	MMEJ-like deletion (exon-intron)	3e-05
RNase H2A KO	Sense, No-DSB control for sgRNA B	MMEJ-like deletion (exon-branch)	0
RNase H2A KO	Sense, No-DSB control for sgRNA B	In/dels shifted ≤ 3 nt from the DSB site	2e-05
RNase H2A KO	Sense, No-DSB control for sgRNA B	Unclassified in No-DSB control	0.00462
RNase H2A KO	BranchΔ, No-DSB control for sgRNA B	MMEJ-like deletion (exon-exon)	0.00025
RNase H2A KO	BranchΔ, No-DSB control for sgRNA B	MMEJ-like deletion (exon-intron)	0
RNase H2A KO	BranchΔ, No-DSB control for sgRNA B	In/dels shifted ≤ 3 nt from the DSB site	1e-05
RNase H2A KO	BranchΔ, No-DSB control for sgRNA B	Unclassified in No-DSB control	0.0038
RNase H2A KO	pCMVΔ, No-DSB control for sgRNA B	MMEJ-like deletion (exon-exon)	0.00236
RNase H2A KO	pCMVΔ, No-DSB control for sgRNA B	MMEJ-like deletion (exon-intron)	0
RNase H2A KO	pCMVΔ, No-DSB control for sgRNA B	MMEJ-like deletion (exon-branch)	0
RNase H2A KO	pCMVΔ, No-DSB control for sgRNA B	In/dels shifted ≤ 3 nt from the DSB site	2e-05
RNase H2A KO	pCMVΔ, No-DSB control for sgRNA B	Unclassified in No-DSB control	0.00505
Wild type	Sense, sgRNA A	MMEJ-like deletion (exon-exon)	0.00435	0.00067	0.49	NS
Wild type	Sense, sgRNA A	MMEJ-like deletion (exon-intron)	0.00776	0.00104	0.03	* B
Wild type	Sense, sgRNA A	MMEJ-like deletion (exon-branch)	0.00629	0.00096
Wild type	Sense, sgRNA A	In/dels shifted ≤ 3 nt from the DSB site	0.00707	0.00031	0.06	NS
Wild type	Sense, sgRNA A	Unclassified in No-DSB control	0.01266	0.00275	0.34	NS
Wild type	BranchΔ, sgRNA A	MMEJ-like deletion (exon-exon)	0.00398	0.0002
Wild type	BranchΔ, sgRNA A	MMEJ-like deletion (exon-intron)	0.00931	0.00036
Wild type	BranchΔ, sgRNA A	In/dels shifted ≤ 3 nt from the DSB site	0.00774	0.00053
Wild type	BranchΔ, sgRNA A	Unclassified in No-DSB control	0.01115	0.00055
Wild type	pCMVΔ, sgRNA A	MMEJ-like deletion (exon-exon)	0.00485	0.0006	0.06	NS
Wild type	pCMVΔ, sgRNA A	MMEJ-like deletion (exon-intron)	0.00874	0.00171	0.34	NS
Wild type	pCMVΔ, sgRNA A	MMEJ-like deletion (exon-branch)	0.00782	0.00105
Wild type	pCMVΔ, sgRNA A	In/dels shifted ≤ 3 nt from the DSB site	0.00748	0.00241	0.34	NS
Wild type	pCMVΔ, sgRNA A	Unclassified in No-DSB control	0.0117	0.00177	1	NS
Wild type	Sense, sgRNA B	MMEJ-like deletion (exon-exon)	0.01468	0.00158	0.03	* S
Wild type	Sense, sgRNA B	MMEJ-like deletion (exon-intron)	0.003	0.00034	0.11	NS
Wild type	Sense, sgRNA B	MMEJ-like deletion (exon-branch)	0.00927	0.00088
Wild type	Sense, sgRNA B	In/dels shifted ≤ 3 nt from the DSB site	0.00447	0.00028	0.69	NS
Wild type	Sense, sgRNA B	Unclassified in No-DSB control	0.01313	0.00058	0.2	NS
Wild type	BranchΔ, sgRNA B	MMEJ-like deletion (exon-exon)	0.00913	0.00164
Wild type	BranchΔ, sgRNA B	MMEJ-like deletion (exon-intron)	0.00396	0.00118
Wild type	BranchΔ, sgRNA B	In/dels shifted ≤ 3 nt from the DSB site	0.00501	0.00137
Wild type	BranchΔ, sgRNA B	Unclassified in No-DSB control	0.01095	0.00171
Wild type	pCMVΔ, sgRNA B	MMEJ-like deletion (exon-exon)	0.01125	0.00215	0.2	NS
Wild type	pCMVΔ, sgRNA B	MMEJ-like deletion (exon-intron)	0.00197	0.00046	0.03	* B
Wild type	pCMVΔ, sgRNA B	MMEJ-like deletion (exon-branch)	0.0068	0.00139
Wild type	pCMVΔ, sgRNA B	In/dels shifted ≤ 3 nt from the DSB site	0.00307	0.00056	0.03	* B
Wild type	pCMVΔ, sgRNA B	Unclassified in No-DSB control	0.01304	0.00131	0.11	NS
RNase H2A KO	Sense, sgRNA A	MMEJ-like deletion (exon-exon)	0.00306	0.00023	0.03	* S
RNase H2A KO	Sense, sgRNA A	MMEJ-like deletion (exon-intron)	0.00317	0.00017	0.06	NS
RNase H2A KO	Sense, sgRNA A	MMEJ-like deletion (exon-branch)	0.00318	9e-05
RNase H2A KO	Sense, sgRNA A	In/dels shifted ≤ 3 nt from the DSB site	0.00333	0.00023	0.03	* B
RNase H2A KO	Sense, sgRNA A	Unclassified in No-DSB control	0.00961	0.00266	0.03	* S
RNase H2A KO	BranchΔ, sgRNA A	MMEJ-like deletion (exon-exon)	0.00225	0.00043
RNase H2A KO	BranchΔ, sgRNA A	MMEJ-like deletion (exon-intron)	0.004	0.00054
RNase H2A KO	BranchΔ, sgRNA A	In/dels shifted ≤ 3 nt from the DSB site	0.00404	0.00028
RNase H2A KO	BranchΔ, sgRNA A	Unclassified in No-DSB control	0.00717	0.0003
RNase H2A KO	pCMVΔ, sgRNA A	MMEJ-like deletion (exon-exon)	0.00239	0.00028	0.69	NS
RNase H2A KO	pCMVΔ, sgRNA A	MMEJ-like deletion (exon-intron)	0.00307	0.00044	0.11	NS
RNase H2A KO	pCMVΔ, sgRNA A	MMEJ-like deletion (exon-branch)	0.00297	0.00043
RNase H2A KO	pCMVΔ, sgRNA A	In/dels shifted ≤ 3 nt from the DSB site	0.00334	0.00047	0.06	NS
RNase H2A KO	pCMVΔ, sgRNA A	Unclassified in No-DSB control	0.00704	0.00134	0.34	NS
RNase H2A KO	Sense, sgRNA B	MMEJ-like deletion (exon-exon)	0.01789	0.00328	0.03	* S
RNase H2A KO	Sense, sgRNA B	MMEJ-like deletion (exon-intron)	0.00207	0.00032	0.2	NS
RNase H2A KO	Sense, sgRNA B	MMEJ-like deletion (exon-branch)	0.00359	0.00051
RNase H2A KO	Sense, sgRNA B	In/dels shifted ≤ 3 nt from the DSB site	0.00334	0.00038	0.2	NS
RNase H2A KO	Sense, sgRNA B	Unclassified in No-DSB control	0.00842	0.00037	0.03	* S
RNase H2A KO	BranchΔ, sgRNA B	MMEJ-like deletion (exon-exon)	0.00731	0.00108
RNase H2A KO	BranchΔ, sgRNA B	MMEJ-like deletion (exon-intron)	0.00178	0.00017
RNase H2A KO	BranchΔ, sgRNA B	In/dels shifted ≤ 3 nt from the DSB site	0.00418	0.00059
RNase H2A KO	BranchΔ, sgRNA B	Unclassified in No-DSB control	0.00734	0.00036
RNase H2A KO	pCMVΔ, sgRNA B	MMEJ-like deletion (exon-exon)	0.01065	0.00098	0.03	* C
RNase H2A KO	pCMVΔ, sgRNA B	MMEJ-like deletion (exon-intron)	0.00086	0.00033	0.03	* B
RNase H2A KO	pCMVΔ, sgRNA B	MMEJ-like deletion (exon-branch)	0.00151	0.0007
RNase H2A KO	pCMVΔ, sgRNA B	In/dels shifted ≤ 3 nt from the DSB site	0.00161	0.00065	0.03	* B
RNase H2A KO	pCMVΔ, sgRNA B	Unclassified in No-DSB control	0.00827	0.00154	0.34	NS
