# Supplementary material for: RNA-mediated double-strand break repair by end-joining mechanisms
Source: Nat Commun. 2024 Sep 11;15:7935. doi: 10.1038/s41467-024-51457-9 (PMC11390984; doi:10.1038/s41467-024-51457-9)
Supplement: Supplementary file 11 — Source Data [file 41467_2024_51457_MOESM11_ESM.xlsx]

## Sheet: Figure 2a
Figure 2a
sgRNA A, wild type		Plasmid	Frequency of NHEJ in/dels
		Sense	0.0392007
		Sense	0.0392113
		Sense	0.0374793
		Sense	0.0391887
		Branch∆	0.0485205
		Branch∆	0.0520422
		Branch∆	0.0468913
		Branch∆	0.0450926
		pCMV∆	0.038938
		pCMV∆	0.0697915
		pCMV∆	0.0391795
		pCMV∆	0.0438745
sgRNA B, wild type		Plasmid	Frequency of NHEJ in/dels
		Sense	0.0492587
		Sense	0.0458567
		Sense	0.0509368
		Sense	0.0474276
		Branch∆	0.0455023
		Branch∆	0.0552628
		Branch∆	0.0625715
		Branch∆	0.0824696
		pCMV∆	0.0308392
		pCMV∆	0.0313704
		pCMV∆	0.0418793
		pCMV∆	0.0439669
sgRNA A, RNase H2A KO		Plasmid	Frequency of NHEJ in/dels
		Sense	0.0203883
		Sense	0.0174674
		Sense	0.0203374
		Sense	0.019535
		Branch∆	0.0260686
		Branch∆	0.0301962
		Branch∆	0.027365
		Branch∆	0.0272017
		pCMV∆	0.0214633
		pCMV∆	0.0191915
		pCMV∆	0.0258448
		pCMV∆	0.0253786
sgRNA B, RNase H2A KO		Plasmid	Frequency of NHEJ in/dels
		Sense	0.0316353
		Sense	0.0304604
		Sense	0.0243024
		Sense	0.0327214
		Branch∆	0.0395524
		Branch∆	0.0421996
		Branch∆	0.0422427
		Branch∆	0.0344565
		pCMV∆	0.0237416
		pCMV∆	0.00933683
		pCMV∆	0.0116189
		pCMV∆	0.0163125
sgRNA E, wild type		Plasmid	Frequency of NHEJ in/dels
		Sense	0.0322291
		Sense	0.0304663
		Sense	0.0296184
		Sense	0.0397749
		Branch∆	0.0311701
		Branch∆	0.0336827
		Branch∆	0.0297275
		Branch∆	0.0297279
		pCMV∆	0.0273911
		pCMV∆	0.0237153
		pCMV∆	0.0227498
		pCMV∆	0.0309218

## Sheet: Figure 3a
Figure 3a
sgRNA A, wild type		Plasmid	Frequency of MMEJ Exon1-Exon2
		Sense	0.0119945
		Sense	0.00985478
		Sense	0.00696497
		Sense	0.0112418
		Branch∆	0.00936417
		Branch∆	0.008742
		Branch∆	0.00956712
		Branch∆	0.00874777
		pCMV∆	0.0144967
		pCMV∆	0.015117
		pCMV∆	0.0125858
		pCMV∆	0.0156977
sgRNA B, wild type		Plasmid	Frequency of MMEJ Exon1-Exon2
		Sense	0.00948475
		Sense	0.00861451
		Sense	0.00960016
		Sense	0.00820512
		Branch∆	0.0047534
		Branch∆	0.00579488
		Branch∆	0.0051867
		Branch∆	0.00621568
		pCMV∆	0.00759951
		pCMV∆	0.00940206
		pCMV∆	0.00994884
		pCMV∆	0.0106173
sgRNA A, RNase H2A KO		Plasmid	Frequency of MMEJ Exon1-Exon2
		Sense	0.00832462
		Sense	0.00772372
		Sense	0.00714477
		Sense	0.00661815
		Branch∆	0.00337706
		Branch∆	0.00462052
		Branch∆	0.004791
		Branch∆	0.0042802
		pCMV∆	0.0076891
		pCMV∆	0.00642556
		pCMV∆	0.00827551
		pCMV∆	0.00829711
sgRNA B, RNase H2A KO		Plasmid	Frequency of MMEJ Exon1-Exon2
		Sense	0.0211234
		Sense	0.014548
		Sense	0.0182321
		Sense	0.0148643
		Branch∆	0.00560396
		Branch∆	0.00798149
		Branch∆	0.0066985
		Branch∆	0.00753891
		pCMV∆	0.0149384
		pCMV∆	0.0187973
		pCMV∆	0.0156092
		pCMV∆	0.0131144

## Sheet: Figure 3b
Figure 3b
sgRNA A, wild type		Plasmid	Frequency of MMEJ Exon1-Intron
		Sense	0.000681138
		Sense	0.000658422
		Sense	0.000611987
		Sense	0.000622833
		Branch∆	0.00116344
		Branch∆	0.00124462
		Branch∆	0.00117932
		Branch∆	0.00110275
		pCMV∆	0.000651065
		pCMV∆	0.000907969
		pCMV∆	0.000659481
		pCMV∆	0.000630879
sgRNA B, wild type		Plasmid	Frequency of MMEJ Exon2-Intron
		Sense	0.000286801
		Sense	0.000251733
		Sense	0.000313082
		Sense	0.000249779
		Branch∆	0.000447475
		Branch∆	0.00057615
		Branch∆	0.000615889
		Branch∆	0.000909387
		pCMV∆	0.000202311
		pCMV∆	0.000159483
		pCMV∆	0.000230448
		pCMV∆	0.000238925
sgRNA A, RNase H2A KO		Plasmid	Frequency of MMEJ Exon1-Intron
		Sense	0.000252864
		Sense	0.000220627
		Sense	0.000265059
		Sense	0.000276019
		Branch∆	0.000451497
		Branch∆	0.000638343
		Branch∆	0.00055541
		Branch∆	0.000540439
		pCMV∆	0.000253787
		pCMV∆	0.000236105
		pCMV∆	0.000329563
		pCMV∆	0.000262684
sgRNA B, RNase H2A KO		Plasmid	Frequency of MMEJ Exon2-Intron
		Sense	0.000225713
		Sense	0.000177422
		Sense	0.000172616
		Sense	0.000196321
		Branch∆	0.000288276
		Branch∆	0.00032701
		Branch∆	0.000298439
		Branch∆	0.000269759
		pCMV∆	0.000136493
		pCMV∆	5.88883e-05
		pCMV∆	6.5195e-05
		pCMV∆	7.14008e-05

## Sheet: Figure 3c
Figure 3c
sgRNA A, wild type		MMEJ name	MMEJ ID	Ratio of MMEJ frequency (Sense/Branch∆)
		Exon1-Exon2 MMEJ	EE9	0.7963
		Exon1-Exon2 MMEJ	EE4	1.1081
		Exon1-Exon2 MMEJ	EE6	0.391785
		Exon1-Exon2 MMEJ	EE7	1.13986
		Exon1-Exon2 MMEJ	EE8	1.46104
		Exon1-Exon2 MMEJ	EE5	1.23069
		Exon1-Exon2 MMEJ	EE12	1.29452
		Exon1-Exon2 MMEJ	EE11	0.757061
		Exon1-Exon2 MMEJ	EE10	1.7668
		Exon1-Exon2 MMEJ	EE1	1.61253
		Exon1-Intron MMEJ	EI1	0.420288
		Exon1-Intron MMEJ	EI10	0.286308
		Exon1-Intron MMEJ	EI11	0.371296
		Exon1-Intron MMEJ	EI13	0.555018
		Exon1-Intron MMEJ	EI4	0.543719
		Exon1-Intron MMEJ	EI5	0.33913
		Exon1-Intron MMEJ	EI6	0.310336
		Exon1-Intron MMEJ	EI7	0.392458
		Exon1-Intron MMEJ	EI9	0.411808
		Exon1-Intron MMEJ	EI8	0.340474
		Exon1-Intron MMEJ	EI14	0.586163
		Exon1-Intron MMEJ	EI15	0.881869
		Exon1-Intron MMEJ	EI16	0.929984
		Exon1-Intron MMEJ	EI17	0.948521
		Exon1-Intron MMEJ	EI18	0.554566
		Exon1-Intron MMEJ	EI19	0.896244
		Exon1-Intron MMEJ	EI20	0.852597
		Exon1-Intron MMEJ	EI21	0.779562
		Exon1-Intron MMEJ	EI22	0.801551
		Exon1-Intron MMEJ	EI23	1.025
		Exon1-Intron MMEJ	EI24	0.680593
		Exon1-Intron MMEJ	EI25	0.965244
		Exon1-Intron MMEJ	EI26	1.12289
		Exon1-Intron MMEJ	EI3	0.374198
		Exon1-Intron MMEJ	EI12	0.497313
sgRNA B, wild type		MMEJ name	MMEJ ID	Ratio of MMEJ frequency (Sense/Branch∆)
		Exon2-Exon1 MMEJ	EE5R	1.355
		Exon2-Exon1 MMEJ	EE4R	1.6961
		Exon2-Exon1 MMEJ	EE3R	1.27238
		Exon2-Exon1 MMEJ	EE2R	1.48453
		Exon2-Exon1 MMEJ	EE13R	1.14288
		Exon2-Exon1 MMEJ	EE12R	1.86525
		Exon2-Exon1 MMEJ	EE11R	0.917968
		Exon2-Exon1 MMEJ	EE10R	1.58227
		Exon2-Exon1 MMEJ	EE6R	0.78452
		Exon2-Exon1 MMEJ	EE8R	1.60152
		Exon2-Exon1 MMEJ	EE9R	1.01583
		Exon2-Exon1 MMEJ	EE7R	1.1119
		Exon2-Intron MMEJ	EI29R	0.852893
		Exon2-Intron MMEJ	EI27R	0.863051
		Exon2-Intron MMEJ	EI30R	1.09672
		Exon2-Intron MMEJ	EI31R	0.878499
		Exon2-Intron MMEJ	EI32R	0.991938
		Exon2-Intron MMEJ	EI33R	0.666865
		Exon2-Intron MMEJ	EI38R	0.168904
		Exon2-Intron MMEJ	EI37R	0.264912
		Exon2-Intron MMEJ	EI36R	0.59457
		Exon2-Intron MMEJ	EI35R	0.553962
		Exon2-Intron MMEJ	EI34R	0.301902
sgRNA A, RNase H2A KO		MMEJ name	MMEJ ID	Ratio of MMEJ frequency (Sense/Branch∆)
		Exon1-Exon2 MMEJ	EE12	1.21341
		Exon1-Exon2 MMEJ	EE3	1.41225
		Exon1-Exon2 MMEJ	EE4	1.77663
		Exon1-Exon2 MMEJ	EE11	1.006
		Exon1-Exon2 MMEJ	EE5	1.28958
		Exon1-Exon2 MMEJ	EE6	1.61667
		Exon1-Exon2 MMEJ	EE7	0.967003
		Exon1-Exon2 MMEJ	EE8	2.17154
		Exon1-Exon2 MMEJ	EE10	1.59728
		Exon1-Intron MMEJ	EI3	0.244817
		Exon1-Intron MMEJ	EI4	0.396463
		Exon1-Intron MMEJ	EI5	0.41091
		Exon1-Intron MMEJ	EI6	0.266554
		Exon1-Intron MMEJ	EI7	0.260521
		Exon1-Intron MMEJ	EI8	0.285121
		Exon1-Intron MMEJ	EI9	0.356451
		Exon1-Intron MMEJ	EI26	0.898615
		Exon1-Intron MMEJ	EI1	0.335931
		Exon1-Intron MMEJ	EI10	0.247388
		Exon1-Intron MMEJ	EI11	0.419217
		Exon1-Intron MMEJ	EI12	0.576937
		Exon1-Intron MMEJ	EI13	0.82195
		Exon1-Intron MMEJ	EI14	0.491663
		Exon1-Intron MMEJ	EI15	0.627273
		Exon1-Intron MMEJ	EI16	0.656156
		Exon1-Intron MMEJ	EI17	0.494283
		Exon1-Intron MMEJ	EI18	0.64021
		Exon1-Intron MMEJ	EI19	0.781829
		Exon1-Intron MMEJ	EI20	0.953826
		Exon1-Intron MMEJ	EI21	0.637874
		Exon1-Intron MMEJ	EI22	0.604042
		Exon1-Intron MMEJ	EI23	1.57867
		Exon1-Intron MMEJ	EI24	0.410598
		Exon1-Intron MMEJ	EI25	0.897942
sgRNA B, RNase H2A KO		MMEJ name	MMEJ ID	Ratio of MMEJ frequency (Sense/Branch∆)
		Exon1-Exon2 MMEJ	EE4R	2.51575
		Exon1-Exon2 MMEJ	EE5R	1.30713
		Exon1-Exon2 MMEJ	EE6R	2.14565
		Exon1-Exon2 MMEJ	EE7R	2.41959
		Exon1-Exon2 MMEJ	EE8R	1.87266
		Exon1-Exon2 MMEJ	EE9R	3.18812
		Exon1-Exon2 MMEJ	EE3R	2.36501
		Exon1-Exon2 MMEJ	EE10R	1.79417
		Exon1-Exon2 MMEJ	EE11R	1.23165
		Exon1-Exon2 MMEJ	EE12R	2.48718
		Exon1-Exon2 MMEJ	EE13R	1.87888
		Exon1-Exon2 MMEJ	EE1R	1.74337
		Exon1-Exon2 MMEJ	EE2R	2.96294
		Exon2-Intron MMEJ	EI27R	2.23796
		Exon2-Intron MMEJ	EI28R	0.866199
		Exon2-Intron MMEJ	EI29R	0.846055
		Exon2-Intron MMEJ	EI31R	1.20327
		Exon2-Intron MMEJ	EI32R	1.28495
		Exon2-Intron MMEJ	EI33R	1.27577
		Exon2-Intron MMEJ	EI34R	0.864027
		Exon2-Intron MMEJ	EI35R	1.57251
		Exon2-Intron MMEJ	EI36R	0.950735
		Exon2-Intron MMEJ	EI37R	0.315855
		Exon2-Intron MMEJ	EI38R	0.283118

## Sheet: Figure 3d
Figure 3d
sgRNA E, wild type		Plasmid	Frequency of MMEJ Exon1-Exon1
		Sense	0.00505238
		Sense	0.005268
		Sense	0.00488349
		Sense	0.00667212
		Branch∆	0.00515411
		Branch∆	0.00611736
		Branch∆	0.00476698
		Branch∆	0.00533942
		pCMV∆	0.00709736
		pCMV∆	0.00486108
		pCMV∆	0.00480615
		pCMV∆	0.0073653

## Sheet: Figure 3e
Figure 3e
sgRNA E, wild type		MMEJ name	MMEJ ID	Ratio of MMEJ frequency (Sense/Branch∆)
		Exon-Exon MMEJ	EE1	2.03065
		Exon-Exon MMEJ	EE99	0.74616
		Exon-Exon MMEJ	EE98	0.980539
		Exon-Exon MMEJ	EE97	0.736022
		Exon-Exon MMEJ	EE96	1.3634
		Exon-Exon MMEJ	EE95	1.16391
		Exon-Exon MMEJ	EE94	0.952529
		Exon-Exon MMEJ	EE93	1.09365
		Exon-Exon MMEJ	EE92	0.974924
		Exon-Exon MMEJ	EE91	0.999337
		Exon-Exon MMEJ	EE90	1.09078
		Exon-Exon MMEJ	EE9	1.69731
		Exon-Exon MMEJ	EE89	1.22774
		Exon-Exon MMEJ	EE88	1.13487
		Exon-Exon MMEJ	EE87	0.91845
		Exon-Exon MMEJ	EE86	1.24359
		Exon-Exon MMEJ	EE85	1.11572
		Exon-Exon MMEJ	EE44	1.04861
		Exon-Exon MMEJ	EE43	1.08779
		Exon-Exon MMEJ	EE41	0.742341
		Exon-Exon MMEJ	EE40	0.924796
		Exon-Exon MMEJ	EE38	0.882468
		Exon-Exon MMEJ	EE36	2.06179
		Exon-Exon MMEJ	EE35	0.958812
		Exon-Exon MMEJ	EE3	0.960966
		Exon-Exon MMEJ	EE28	0.890648
		Exon-Exon MMEJ	EE24	0.568221
		Exon-Exon MMEJ	EE22	0.40663
		Exon-Exon MMEJ	EE21	1.14601
		Exon-Exon MMEJ	EE20	0.894149
		Exon-Exon MMEJ	EE2	0.882383
		Exon-Exon MMEJ	EE17	0.989047
		Exon-Exon MMEJ	EE15	1.25099
		Exon-Exon MMEJ	EE12	1.03753
		Exon-Exon MMEJ	EE11	1.27754
		Exon-Exon MMEJ	EE101	0.893142
		Exon-Exon MMEJ	EE100	0.947102
		Exon-Exon MMEJ	EE10	0.956691
		Exon-Exon MMEJ	EE45	0.787797
		Exon-Exon MMEJ	EE46	1.64979
		Exon-Exon MMEJ	EE47	0.795766
		Exon-Exon MMEJ	EE51	1.19302
		Exon-Exon MMEJ	EE82	0.658718
		Exon-Exon MMEJ	EE81	1.01397
		Exon-Exon MMEJ	EE80	0.868268
		Exon-Exon MMEJ	EE79	0.964501
		Exon-Exon MMEJ	EE78	0.845569
		Exon-Exon MMEJ	EE77	1.08257
		Exon-Exon MMEJ	EE76	0.907887
		Exon-Exon MMEJ	EE75	1.18781
		Exon-Exon MMEJ	EE74	0.928366
		Exon-Exon MMEJ	EE73	0.859303
		Exon-Exon MMEJ	EE71	0.968926
		Exon-Exon MMEJ	EE67	0.873742
		Exon-Exon MMEJ	EE65	0.84065
		Exon-Exon MMEJ	EE64	1.11403
		Exon-Exon MMEJ	EE61	1.39267
		Exon-Exon MMEJ	EE58	0.967605
		Exon-Exon MMEJ	EE57	0.963925
		Exon-Exon MMEJ	EE56	0.529401
		Exon-Exon MMEJ	EE55	0.649268
		Exon-Exon MMEJ	EE54	1.04848
		Exon-Exon MMEJ	EE53	1.28216
		Exon-Exon MMEJ	EE68	0.874908

## Sheet: Figure 4a
Figure 4a
Cell line	DSB	sgRNA	Plasmid	Repair	Percentage (x100)
wild type	2 DSBs	sgRNA A&B	Sense	Sequence with Intron	0.525731
wild type	2 DSBs	sgRNA A&B	Sense	Sequence with Intron	0.470087
wild type	2 DSBs	sgRNA A&B	Sense	Sequence with Intron	0.480325
wild type	2 DSBs	sgRNA A&B	Sense	Sequence with Intron	0.48612
wild type	2 DSBs	sgRNA A&B	Sense	Gap repair via NHEJ	0.461395
wild type	2 DSBs	sgRNA A&B	Sense	Gap repair via NHEJ	0.51476
wild type	2 DSBs	sgRNA A&B	Sense	Gap repair via NHEJ	0.505881
wild type	2 DSBs	sgRNA A&B	Sense	Gap repair via NHEJ	0.501637
wild type	2 DSBs	sgRNA A&B	Sense	Gap repair via MMEJ	0.0128732
wild type	2 DSBs	sgRNA A&B	Sense	Gap repair via MMEJ	0.0151523
wild type	2 DSBs	sgRNA A&B	Sense	Gap repair via MMEJ	0.0137939
wild type	2 DSBs	sgRNA A&B	Sense	Gap repair via MMEJ	0.0122428
wild type	2 DSBs	sgRNA A&B	Branch∆	Sequence with Intron	0.739601
wild type	2 DSBs	sgRNA A&B	Branch∆	Sequence with Intron	0.740141
wild type	2 DSBs	sgRNA A&B	Branch∆	Sequence with Intron	0.723155
wild type	2 DSBs	sgRNA A&B	Branch∆	Sequence with Intron	0.734536
wild type	2 DSBs	sgRNA A&B	Branch∆	Gap repair via NHEJ	0.250238
wild type	2 DSBs	sgRNA A&B	Branch∆	Gap repair via NHEJ	0.24928
wild type	2 DSBs	sgRNA A&B	Branch∆	Gap repair via NHEJ	0.267568
wild type	2 DSBs	sgRNA A&B	Branch∆	Gap repair via NHEJ	0.256374
wild type	2 DSBs	sgRNA A&B	Branch∆	Gap repair via MMEJ	0.0101611
wild type	2 DSBs	sgRNA A&B	Branch∆	Gap repair via MMEJ	0.0105787
wild type	2 DSBs	sgRNA A&B	Branch∆	Gap repair via MMEJ	0.00927692
wild type	2 DSBs	sgRNA A&B	Branch∆	Gap repair via MMEJ	0.0090897
wild type	2 DSBs	sgRNA A&B	pCMV∆	Sequence with Intron	0.433818
wild type	2 DSBs	sgRNA A&B	pCMV∆	Sequence with Intron	0.422076
wild type	2 DSBs	sgRNA A&B	pCMV∆	Sequence with Intron	0.441334
wild type	2 DSBs	sgRNA A&B	pCMV∆	Sequence with Intron	0.458795
wild type	2 DSBs	sgRNA A&B	pCMV∆	Gap repair via NHEJ	0.541512
wild type	2 DSBs	sgRNA A&B	pCMV∆	Gap repair via NHEJ	0.557116
wild type	2 DSBs	sgRNA A&B	pCMV∆	Gap repair via NHEJ	0.539211
wild type	2 DSBs	sgRNA A&B	pCMV∆	Gap repair via NHEJ	0.524578
wild type	2 DSBs	sgRNA A&B	pCMV∆	Gap repair via MMEJ	0.0246698
wild type	2 DSBs	sgRNA A&B	pCMV∆	Gap repair via MMEJ	0.0208076
wild type	2 DSBs	sgRNA A&B	pCMV∆	Gap repair via MMEJ	0.0194543
wild type	2 DSBs	sgRNA A&B	pCMV∆	Gap repair via MMEJ	0.0166269
RNase H2A KO	2 DSBs	sgRNA A&B	Sense	Sequence with Intron	0.576916
RNase H2A KO	2 DSBs	sgRNA A&B	Sense	Sequence with Intron	0.562482
RNase H2A KO	2 DSBs	sgRNA A&B	Sense	Sequence with Intron	0.557702
RNase H2A KO	2 DSBs	sgRNA A&B	Sense	Sequence with Intron	0.555872
RNase H2A KO	2 DSBs	sgRNA A&B	Sense	Gap repair via NHEJ	0.411376
RNase H2A KO	2 DSBs	sgRNA A&B	Sense	Gap repair via NHEJ	0.42553
RNase H2A KO	2 DSBs	sgRNA A&B	Sense	Gap repair via NHEJ	0.430931
RNase H2A KO	2 DSBs	sgRNA A&B	Sense	Gap repair via NHEJ	0.433261
RNase H2A KO	2 DSBs	sgRNA A&B	Sense	Gap repair via MMEJ	0.0117083
RNase H2A KO	2 DSBs	sgRNA A&B	Sense	Gap repair via MMEJ	0.0119881
RNase H2A KO	2 DSBs	sgRNA A&B	Sense	Gap repair via MMEJ	0.0113673
RNase H2A KO	2 DSBs	sgRNA A&B	Sense	Gap repair via MMEJ	0.0108674
RNase H2A KO	2 DSBs	sgRNA A&B	Branch∆	Sequence with Intron	0.838271
RNase H2A KO	2 DSBs	sgRNA A&B	Branch∆	Sequence with Intron	0.825277
RNase H2A KO	2 DSBs	sgRNA A&B	Branch∆	Sequence with Intron	0.831158
RNase H2A KO	2 DSBs	sgRNA A&B	Branch∆	Sequence with Intron	0.822901
RNase H2A KO	2 DSBs	sgRNA A&B	Branch∆	Gap repair via NHEJ	0.156065
RNase H2A KO	2 DSBs	sgRNA A&B	Branch∆	Gap repair via NHEJ	0.168501
RNase H2A KO	2 DSBs	sgRNA A&B	Branch∆	Gap repair via NHEJ	0.162759
RNase H2A KO	2 DSBs	sgRNA A&B	Branch∆	Gap repair via NHEJ	0.170873
RNase H2A KO	2 DSBs	sgRNA A&B	Branch∆	Gap repair via MMEJ	0.00566453
RNase H2A KO	2 DSBs	sgRNA A&B	Branch∆	Gap repair via MMEJ	0.0062221
RNase H2A KO	2 DSBs	sgRNA A&B	Branch∆	Gap repair via MMEJ	0.00608283
RNase H2A KO	2 DSBs	sgRNA A&B	Branch∆	Gap repair via MMEJ	0.0062252
RNase H2A KO	2 DSBs	sgRNA A&B	pCMV∆	Sequence with Intron	0.566427
RNase H2A KO	2 DSBs	sgRNA A&B	pCMV∆	Sequence with Intron	0.532142
RNase H2A KO	2 DSBs	sgRNA A&B	pCMV∆	Sequence with Intron	0.541084
RNase H2A KO	2 DSBs	sgRNA A&B	pCMV∆	Sequence with Intron	0.575028
RNase H2A KO	2 DSBs	sgRNA A&B	pCMV∆	Gap repair via NHEJ	0.415145
RNase H2A KO	2 DSBs	sgRNA A&B	pCMV∆	Gap repair via NHEJ	0.449671
RNase H2A KO	2 DSBs	sgRNA A&B	pCMV∆	Gap repair via NHEJ	0.439207
RNase H2A KO	2 DSBs	sgRNA A&B	pCMV∆	Gap repair via NHEJ	0.412302
RNase H2A KO	2 DSBs	sgRNA A&B	pCMV∆	Gap repair via MMEJ	0.0184275
RNase H2A KO	2 DSBs	sgRNA A&B	pCMV∆	Gap repair via MMEJ	0.0181867
RNase H2A KO	2 DSBs	sgRNA A&B	pCMV∆	Gap repair via MMEJ	0.0197082
RNase H2A KO	2 DSBs	sgRNA A&B	pCMV∆	Gap repair via MMEJ	0.0126694
wild type	2 DSBs	sgRNA E&J	Sense	Sequence with exon segment	0.741741
wild type	2 DSBs	sgRNA E&J	Sense	Sequence with exon segment	0.740934
wild type	2 DSBs	sgRNA E&J	Sense	Sequence with exon segment	0.715239
wild type	2 DSBs	sgRNA E&J	Sense	Sequence with exon segment	0.73162
wild type	2 DSBs	sgRNA E&J	Sense	Gap repair via NHEJ	0.235077
wild type	2 DSBs	sgRNA E&J	Sense	Gap repair via NHEJ	0.237969
wild type	2 DSBs	sgRNA E&J	Sense	Gap repair via NHEJ	0.261017
wild type	2 DSBs	sgRNA E&J	Sense	Gap repair via NHEJ	0.245638
wild type	2 DSBs	sgRNA E&J	Sense	Gap repair via MMEJ	0.0231816
wild type	2 DSBs	sgRNA E&J	Sense	Gap repair via MMEJ	0.0210974
wild type	2 DSBs	sgRNA E&J	Sense	Gap repair via MMEJ	0.0237432
wild type	2 DSBs	sgRNA E&J	Sense	Gap repair via MMEJ	0.022742
wild type	2 DSBs	sgRNA E&J	Branch∆	Sequence with exon segment	0.765928
wild type	2 DSBs	sgRNA E&J	Branch∆	Sequence with exon segment	0.775324
wild type	2 DSBs	sgRNA E&J	Branch∆	Sequence with exon segment	0.773622
wild type	2 DSBs	sgRNA E&J	Branch∆	Sequence with exon segment	0.772897
wild type	2 DSBs	sgRNA E&J	Branch∆	Gap repair via NHEJ	0.213185
wild type	2 DSBs	sgRNA E&J	Branch∆	Gap repair via NHEJ	0.204212
wild type	2 DSBs	sgRNA E&J	Branch∆	Gap repair via NHEJ	0.207137
wild type	2 DSBs	sgRNA E&J	Branch∆	Gap repair via NHEJ	0.207131
wild type	2 DSBs	sgRNA E&J	Branch∆	Gap repair via MMEJ	0.0208871
wild type	2 DSBs	sgRNA E&J	Branch∆	Gap repair via MMEJ	0.020464
wild type	2 DSBs	sgRNA E&J	Branch∆	Gap repair via MMEJ	0.0192416
wild type	2 DSBs	sgRNA E&J	Branch∆	Gap repair via MMEJ	0.0199714
wild type	2 DSBs	sgRNA E&J	pCMV∆	Sequence with exon segment	0.743726
wild type	2 DSBs	sgRNA E&J	pCMV∆	Sequence with exon segment	0.74978
wild type	2 DSBs	sgRNA E&J	pCMV∆	Sequence with exon segment	0.737923
wild type	2 DSBs	sgRNA E&J	pCMV∆	Sequence with exon segment	0.737584
wild type	2 DSBs	sgRNA E&J	pCMV∆	Gap repair via NHEJ	0.234037
wild type	2 DSBs	sgRNA E&J	pCMV∆	Gap repair via NHEJ	0.228537
wild type	2 DSBs	sgRNA E&J	pCMV∆	Gap repair via NHEJ	0.239124
wild type	2 DSBs	sgRNA E&J	pCMV∆	Gap repair via NHEJ	0.239227
wild type	2 DSBs	sgRNA E&J	pCMV∆	Gap repair via MMEJ	0.022237
wild type	2 DSBs	sgRNA E&J	pCMV∆	Gap repair via MMEJ	0.0216831
wild type	2 DSBs	sgRNA E&J	pCMV∆	Gap repair via MMEJ	0.0229528
wild type	2 DSBs	sgRNA E&J	pCMV∆	Gap repair via MMEJ	0.0231884
wild type	2 DSBs	sgRNA C&D	Antisense	Sequence with Intron	0.460669
wild type	2 DSBs	sgRNA C&D	Antisense	Sequence with Intron	0.483874
wild type	2 DSBs	sgRNA C&D	Antisense	Sequence with Intron	0.467188
wild type	2 DSBs	sgRNA C&D	Antisense	Sequence with Intron	0.55853
wild type	2 DSBs	sgRNA C&D	Antisense	Gap repair via NHEJ	0.509348
wild type	2 DSBs	sgRNA C&D	Antisense	Gap repair via NHEJ	0.483677
wild type	2 DSBs	sgRNA C&D	Antisense	Gap repair via NHEJ	0.501258
wild type	2 DSBs	sgRNA C&D	Antisense	Gap repair via NHEJ	0.398854
wild type	2 DSBs	sgRNA C&D	Antisense	Gap repair via MMEJ	0.0299834
wild type	2 DSBs	sgRNA C&D	Antisense	Gap repair via MMEJ	0.0324488
wild type	2 DSBs	sgRNA C&D	Antisense	Gap repair via MMEJ	0.0315544
wild type	2 DSBs	sgRNA C&D	Antisense	Gap repair via MMEJ	0.0426167
wild type	2 DSBs	sgRNA C'&D	5'-Splicing∆	Sequence with Intron	0.641302
wild type	2 DSBs	sgRNA C'&D	5'-Splicing∆	Sequence with Intron	0.596152
wild type	2 DSBs	sgRNA C'&D	5'-Splicing∆	Sequence with Intron	0.622397
wild type	2 DSBs	sgRNA C'&D	5'-Splicing∆	Sequence with Intron	0.604129
wild type	2 DSBs	sgRNA C'&D	5'-Splicing∆	Gap repair via NHEJ	0.336137
wild type	2 DSBs	sgRNA C'&D	5'-Splicing∆	Gap repair via NHEJ	0.376999
wild type	2 DSBs	sgRNA C'&D	5'-Splicing∆	Gap repair via NHEJ	0.355987
wild type	2 DSBs	sgRNA C'&D	5'-Splicing∆	Gap repair via NHEJ	0.369852
wild type	2 DSBs	sgRNA C'&D	5'-Splicing∆	Gap repair via MMEJ	0.0225613
wild type	2 DSBs	sgRNA C'&D	5'-Splicing∆	Gap repair via MMEJ	0.0268495
wild type	2 DSBs	sgRNA C'&D	5'-Splicing∆	Gap repair via MMEJ	0.0216168
wild type	2 DSBs	sgRNA C'&D	5'-Splicing∆	Gap repair via MMEJ	0.0260196

## Sheet: Figure 4c
Figure 4c
Wild type, sgRNA A&B		Plasmid	Frequency of MMEJ Exon1-Exon2
		Sense	0.0128732
		Sense	0.0151523
		Sense	0.0137939
		Sense	0.0122428
		Branch∆	0.0101611
		Branch∆	0.0105787
		Branch∆	0.00927692
		Branch∆	0.0090897
		pCMV∆	0.0246698
		pCMV∆	0.0208076
		pCMV∆	0.0194543
		pCMV∆	0.0166269
RNase H2A KO, sgRNA A&B		Plasmid	Frequency of MMEJ Exon1-Exon2
		Sense	0.0117083
		Sense	0.0119881
		Sense	0.0113673
		Sense	0.0108674
		Branch∆	0.00566453
		Branch∆	0.0062221
		Branch∆	0.00608283
		Branch∆	0.0062252
		pCMV∆	0.0184275
		pCMV∆	0.0181867
		pCMV∆	0.0197082
		pCMV∆	0.0126694
Wild type, sgRNA E&J		Plasmid	Frequency of MMEJ Exon1-Exon1
		Sense	0.0231816
		Sense	0.0210974
		Sense	0.0237432
		Sense	0.022742
		Branch∆	0.0208871
		Branch∆	0.020464
		Branch∆	0.0192416
		Branch∆	0.0199714
		pCMV∆	0.022237
		pCMV∆	0.0216831
		pCMV∆	0.0229528
		pCMV∆	0.0231884
Wild type, sgRNA C(C')&D		Plasmid	Frequency of MMEJ Exon1-Exon2
		Antisense	0.0299834
		Antisense	0.0324488
		Antisense	0.0315544
		Antisense	0.0426167
		5'-Splicing∆	0.0225613
		5'-Splicing∆	0.0268495
		5'-Splicing∆	0.0216168
		5'-Splicing∆	0.0260196

## Sheet: Figure 4d
Figure 4d
sgRNA A&B, wild type		MMEJ name	MMEJ ID	Ratio of MMEJ frequency (Sense/Branch∆)
		Exon1-Exon2 MMEJ	EE5R	1.31505
		Exon1-Exon2 MMEJ	EE4R	1.35998
		Exon1-Exon2 MMEJ	EE6R	1.59331
		Exon1-Exon2 MMEJ	EE2R	1.90531
		Exon1-Exon2 MMEJ	EE1R	1.30652
		Exon1-Exon2 MMEJ	EE3R	1.09039
		Exon1-Exon2 MMEJ	EE12R	1.98808
		Exon1-Exon2 MMEJ	EE11R	1.40888
		Exon1-Exon2 MMEJ	EE10R	1.54382
		Exon1-Exon2 MMEJ	EE7R	1.30595
		Exon1-Exon2 MMEJ	EE8R	1.49448
		Exon1-Exon2 MMEJ	EE9R	1.37795
sgRNA A&B, RNase H2A KO		MMEJ name	MMEJ ID	Ratio of MMEJ frequency (Sense/Branch∆)
		Exon1-Exon2 MMEJ	EE5R	1.73329
		Exon1-Exon2 MMEJ	EE6R	1.57317
		Exon1-Exon2 MMEJ	EE4R	1.90241
		Exon1-Exon2 MMEJ	EE8R	1.73079
		Exon1-Exon2 MMEJ	EE9R	1.4076
		Exon1-Exon2 MMEJ	EE7R	1.82273
		Exon1-Exon2 MMEJ	EE3R	2.17187
		Exon1-Exon2 MMEJ	EE10R	1.81547
		Exon1-Exon2 MMEJ	EE11R	1.84756
		Exon1-Exon2 MMEJ	EE12R	2.60423
		Exon1-Exon2 MMEJ	EE1R	3.6971
		Exon1-Exon2 MMEJ	EE2R	0.969781
sgRNA C(C')&D, Wild type		MMEJ name	MMEJ ID	Ratio of MMEJ frequency (Sense/Branch∆)
		Exon1-Exon2 MMEJ	EE1	1.08035
		Exon1-Exon2 MMEJ	EE9	1.21297
		Exon1-Exon2 MMEJ	EE8	1.40103
		Exon1-Exon2 MMEJ	EE7	1.21848
		Exon1-Exon2 MMEJ	EE6	1.50032
		Exon1-Exon2 MMEJ	EE5	1.28163
		Exon1-Exon2 MMEJ	EE4	1.42385
		Exon1-Exon2 MMEJ	EE3	1.21786
		Exon1-Exon2 MMEJ	EE2	1.91874
		Exon1-Exon2 MMEJ	EE12	1.40773
		Exon1-Exon2 MMEJ	EE11	1.046
		Exon1-Exon2 MMEJ	EE10	1.42011

## Sheet: Figure 5
Figure 4e
Wild type, sgRNA A&B		Plasmid	Frequency of flipped intron insertion
		Sense	0.00146831
		Sense	0.00142342
		Sense	0.00148103
		Sense	0.00157592
		Branch∆	0.00570938
		Branch∆	0.00635186
		Branch∆	0.00618984
		Branch∆	0.00608417
		pCMV∆	0.000980488
		pCMV∆	0.00166683
		pCMV∆	0.00167083
		pCMV∆	0.00158288
RNase H2A KO, sgRNA A&B		Plasmid	Frequency of flipped intron insertion
		Sense	0.000913298
		Sense	0.00105587
		Sense	0.000923129
		Sense	0.00103854
		Branch∆	0.0058605
		Branch∆	0.00550123
		Branch∆	0.00555213
		Branch∆	0.00535105
		pCMV∆	0.000973675
		pCMV∆	0.00126454
		pCMV∆	0.00100376
		pCMV∆	0.00107401
Wild type, sgRNA E&J		Plasmid	Frequency of flipped exon1 segment insertion
		Sense	0.00525193
		Sense	0.00482272
		Sense	0.00442319
		Sense	0.00412235
		Branch∆	0.00348611
		Branch∆	0.00314278
		Branch∆	0.00345573
		Branch∆	0.00337866
		pCMV∆	0.00344266
		pCMV∆	0.00313094
		pCMV∆	0.00370544
		pCMV∆	0.00302395
Wild type, sgRNA C(C')&D		Plasmid	Frequency of flipped intron insertion
		Antisense	0.000441272
		Antisense	0.000522391
		Antisense	0.000572037
		Antisense	0.00045198
		5'-Splicing∆	0.000702984
		5'-Splicing∆	0.000695471
		5'-Splicing∆	0.0011831
		5'-Splicing∆	0.000814498

[truncated: 36 more sheets: Figure 6a, Figure 6b, Figure 6c, Figure 6d, Figure 6e, Figure 7a, Figure 7b, Figure 7c, Figure 7d, Figure 7e, Figure 8a, Figure 8b, Figure 8c, Figure 8d, Figure 9c, Figure 9d, Supplementary Figure 2b, Supplementary Figure 4c, Supplementary Figure 6a, Supplementary Figure 6b …]
